# Supplementary material for: Correlation between Inflammasomes and Microbiota in Peri-Implantitis
Source: Int J Mol Sci. 2024 Jan 12;25(2):961. doi: 10.3390/ijms25020961 (PMC10815557; doi:10.3390/ijms25020961)
Supplement: Supplementary file 1 [file ijms-25-00961-s001.zip]

Archive with 2 entries (2 files):
- ijms-2786751-supplementary.pdf
- Supplementary data in spreadsheet.xlsx
