# Supplementary material for: Correlation between Inflammasomes and Microbiota in Peri-Implantitis
Source: Int J Mol Sci. 2024 Jan 12;25(2):961. doi: 10.3390/ijms25020961 (PMC10815557; doi:10.3390/ijms25020961)
Supplement: Supplementary file 1 [file ijms-25-00961-s001.zip › Supplementary data in spreadsheet.xlsx]

## Sheet: Indexes
SAMPLE	nseqs	coverage	sobs	chao	chao_lci	chao_hci	invsimpson	invsimpson_lci	invsimpson_hci	shannon	shannon_lci	shannon_hci	pielou
1	2000	0.932978	227.232	574.274	435.049	807.028	12.0078	10.9366	13.3116	3.5915	3.50855	3.67446	0.661909
2	2000	0.921088	230.633	794.636	567.506	1175.66	12.1446	11.2616	13.1781	3.39024	3.30902	3.47146	0.623111
3	2000	0.890468	312.213	1225.31	888.282	1760.36	20.1705	18.5977	22.034	3.98293	3.9017	4.06416	0.693444
4	2000	0.942522	172.096	693.75	447.061	1164.24	6.69925	6.14823	7.35877	2.96552	2.88097	3.05008	0.576048
5	2000	0.927259	198.4	850.294	566.275	1355.57	7.2487	6.68831	7.91161	2.98173	2.89642	3.06704	0.563624
6	2000	0.933049	220.574	530.531	408.551	731.813	21.8138	20.2907	23.5842	3.77741	3.70799	3.84683	0.700009
7	2000	0.944339	211.488	471.515	361.875	661.278	13.9785	12.7789	15.4267	3.64671	3.5674	3.72603	0.681098
8	2000	0.910568	260.689	901.074	654.608	1302.43	17.7026	16.4679	19.1375	3.7072	3.62921	3.78519	0.666364
9	2000	0.921489	258.744	677.499	518.235	934.744	19.372	17.8473	21.1816	3.87467	3.79723	3.95211	0.697405
10	2000	0.897331	307.338	944.141	718.684	1293.55	8.38152	7.65681	9.25781	3.53702	3.43843	3.6356	0.617501
11	2000	0.926078	216.603	838.801	572.838	1304.99	9.58964	8.89307	10.4047	3.22274	3.13821	3.30728	0.599238
12	2000	0.963864	119.885	316.685	218.284	514.119	5.03704	4.70258	5.42272	2.43847	2.35919	2.51776	0.509445
13	2000	0.93213	195.066	725.507	495.759	1132.12	11.6254	10.7881	12.6037	3.24447	3.16799	3.32094	0.615259
14	2000	0.88812	309.838	1222.13	889.736	1745.89	10.8153	9.75599	12.1326	3.70871	3.61755	3.79987	0.646562
15	2000	0.896879	308.286	988.285	744.725	1368.23	9.74258	8.92348	10.7273	3.59186	3.49605	3.68768	0.62674
16	2000	0.911771	274.107	937.597	677.999	1364.95	23.3451	21.4272	25.6405	4.0247	3.94987	4.09952	0.716965
17	2000	0.955799	144.05	390.973	274.887	610.647	4.5811	4.32198	4.87329	2.39598	2.30914	2.48282	0.482073
18	2000	0.94706	174.863	547.346	375.391	868.014	4.34485	4.01713	4.7308	2.72353	2.62745	2.81961	0.527407
19	2000	0.938321	194.282	681.968	463.157	1080.27	11.3165	10.4331	12.3635	3.37123	3.29201	3.45045	0.639785
20	2000	0.917982	242.915	891.835	628.331	1336.56	9.90887	9.02823	10.9799	3.45524	3.36812	3.54236	0.62906
21	2000	0.93831	178.175	630.885	430.907	990.169	6.68213	6.27234	7.14924	2.73673	2.65288	2.82057	0.528044
22	2000	0.901082	295.469	979.299	727.959	1377.21	16.705	15.2773	18.4274	3.86283	3.77962	3.94604	0.679052
23	2000	0.935463	203.932	678.691	472.039	1045.67	12.018	11.04	13.1862	3.44893	3.36987	3.528	0.648565
24	2000	0.919708	218.532	871.582	602.691	1329.88	5.85715	5.41791	6.37391	2.85936	2.76725	2.95148	0.530796
25	2000	0.951951	155.587	429.446	303.742	662.495	7.10559	6.58562	7.71474	2.84596	2.76543	2.92649	0.563868
26	2000	0.937356	185.377	668.988	454.218	1056.65	6.57664	6.11707	7.11091	2.87685	2.78992	2.96378	0.550868
27	2000	0.935124	222.207	560.652	423.097	792.717	11.1492	10.2686	12.195	3.48429	3.39973	3.56886	0.644808
28	2000	0.953112	153.589	424.316	298.797	658.961	5.31681	4.98922	5.69045	2.61755	2.5305	2.7046	0.519945
29	2000	0.95383	145.737	449.001	304.348	726.685	5.491	5.15483	5.87411	2.5833	2.49881	2.66779	0.518547
30	2000	0.942544	169.05	578.247	394.095	914.194	8.36558	7.88126	8.91335	2.86792	2.7894	2.94645	0.559028
			Average	715.842	510.637	1068.9	10.8364	9.99897	11.8299	3.26052	3.17686	3.34418	0.607219
			SD	234.324	174.158	326.842	5.34218	4.91057	5.85933	0.483143	0.484919	0.481449	0.0669109

## Sheet: Phylum
	SAMPLE	Bacteroidetes	Fusobacteria	Firmicutes	Spirochaetes	Proteobacteria	Synergistetes	Actinobacteria	Patescibacteria	Bacteria_unclassified	Epsilonbacteraeota	Tenericutes	Chloroflexi	Cyanobacteria
% within samples	1	64.9514	1.39122	15.4375	8.51492	0.318471	0.268186	2.11197	3.77137	1.59236	0	0.10057	1.54207	0
	2	31.2791	27.6155	12.4059	1.78252	23.1637	0.188105	0.241849	0.0268721	0.707632	2.57076	0.0179147	0	0
	3	41.101	21.3635	22.4802	4.92703	6.04369	1.13625	0.303654	0.264473	1.11666	1.09707	0.146929	0.0195906	0
	4	26.0027	16.9852	38.1965	0.417227	2.92732	0	9.55585	2.07941	0.572005	3.23688	0	0	0.0269179
	5	36.9774	25.7382	28.633	0.937293	1.34373	0	2.928	0.0248839	1.97412	1.44326	0	0	0
	6	56.0748	4.99105	17.8365	4.33486	0.437463	4.87174	3.81786	5.01094	2.28674	0.238616	0.0994233	0	0
	7	53.7585	1.99034	20.6763	8.85024	1.12077	1.73913	4.69565	3.61353	1.99034	0.0966184	0.463768	1.00483	0
	8	38.7051	14.2726	25.3016	12.3614	0.106941	2.11733	4.24866	1.32499	0.942048	0.0349337	0.468047	0.108011	0.00846597
	9	39.8357	1.39506	20.6479	22.7854	0.154613	7.63298	3.42069	0.9802	2.27524	0.0484095	0.567287	0.256464	0
	10	58.0958	5.69153	23.9658	4.51099	0.431903	1.73721	0.575871	0.383914	1.48767	2.38986	0.662252	0.067185	0
	11	46.1049	18.0095	10.4167	13.1862	0.335703	9.44905	0.325829	0.212283	1.02686	0.330766	0.454186	0.148104	0
	12	55.1712	25.6086	10.3423	7.12063	0.0732198	0.713893	0.0915248	0.457624	0.292879	0.0549149	0	0.0732198	0
	13	29.9453	4.30023	32.0719	14.3393	7.61532	9.03831	0.0781861	0.0938233	1.45426	0.860047	0	0.203284	0
	14	23.1208	0.19981	11.0657	3.549	42.5262	8.5157	4.74786	0.899144	2.56422	0.147479	2.3216	0.342531	0
	15	36.3491	18.2975	20.8974	1.66564	9.47757	1.25999	6.33067	2.85187	2.311	0.159803	0.190535	0.208974	0
	16	36.7366	14.6899	23.7444	13.6996	0.636642	6.41358	1.24971	0.35369	1.22613	0.212214	0.683801	0.35369	0
	17	40.0675	40.3825	7.91151	6.47169	0.599925	1.53731	0.434946	0.0299963	0.989876	0.772403	0.8024	0	0
	18	32.9556	55.9221	6.94036	0.721862	0.641207	0.391176	0.258096	0.11695	0.556519	1.09287	0.403275	0	0
	19	44.1004	41.077	9.29236	1.03716	0.0574075	0.22963	0.811359	0.0535803	0.531976	0.0497531	2.75939	0	0
	20	54.2152	17.2795	9.50673	8.20628	4.06577	3.16891	0.852018	0.553064	1.01644	0.657698	0.044843	0.433483	0
	21	46.6974	39.4798	5.12247	3.18563	0.553874	3.05835	1.15247	0.0275217	0.216733	0.378423	0.0550433	0.0722444	0
	22	34.918	30.854	13.2273	14.5787	0.13419	0.124605	0.15336	3.90108	0.977667	0.948912	0.0383399	0.143775	0
	23	44.4585	16.0986	18.8255	7.5672	0.77912	0.272692	0.350604	9.38839	1.60693	0.603818	0.048695	0	0
	24	53.3322	0.17584	1.9694	0.492351	42.8521	0.316511	0.509935	0.0703359	0.263759	0.017584	0	0	0
	25	70.2203	4.44166	9.00869	6.01773	0.452225	3.52825	0.922361	0.205964	1.22683	0.0985045	3.8775	0	0
	26	62.8739	8.6895	6.67988	17.313	0.066044	1.96245	0.0188697	0.0377394	0.773658	1.2171	0.179262	0.188697	0
	27	23.8162	1.83048	7.68006	41.9419	3.76045	7.26224	0.238758	0.616793	1.25348	4.25786	7.28213	0.0596896	0
	28	43.2867	3.45506	11.4173	25.8078	0.237578	12.3744	0.217214	0	1.07928	0.0678794	1.5748	0.481944	0
	29	42.7171	4.15008	8.4697	36.3409	0.250627	5.83075	0.117942	0.0221141	0.412797	0.501253	0.840336	0.346454	0
	30	55.7031	12.9064	9.20566	18.2197	0.13217	1.705	0.0396511	0.0330426	0.680677	1.09701	0.118953	0.158604	0
	%total Phylum	44.119	15.9761	15.3126	10.3628	5.0432	3.22812	1.69338	1.24685	1.18023	0.822757	0.806709	0.207095	0.00117946
	SD	12.2477	14.5497	8.73811	10.3504	11.2158	3.4703	2.30314	2.08819	0.659043	1.04229	1.52609	0.330543	0.00510075

## Sheet: Genus
	SAMPLE	Porphyromonas	Fusobacterium	Treponema_2	Prevotella	Prevotella_7	Tannerella	Alloprevotella	Fretibacterium	Streptococcus	Chryseobacterium	Leptotrichia	Bacteria_unclassified	Filifactor	Dialister	Saccharimonadaceae_ge	Serratia	Veillonella	Stenotrophomonas	Campylobacter	Selenomonas	Phocaeicola	Veillonellaceae_unclassified	Selenomonas_3	F0058	Parvimonas	Atopobium	Peptostreptococcus	Anaeroglobus	W5053	Capnocytophaga	Mycoplasma	Aggregatibacter	Delftia	Bacteroidia_unclassified	Prevotella_1	Lactobacillus	Bacteroidales_unclassified	Actinobacillus	Rikenellaceae_RC9_gut_group	Pseudoramibacter	Selenomonas_4	Family_XIII_ge	Catonella	Desulfobulbus	Fusobacteriales_unclassified	Oribacterium	Mogibacterium	Clostridiales_vadinBB60_group_ge
% within samples	1	21.8907	1.25712	8.51492	8.14616	17.7003	1.81026	6.01743	0.268186	0.569896	0	0.0335233	1.59236	0.268186	2.59806	3.43614	0	0.351995	0	0	1.27389	5.36373	0.385518	0.419041	0.553134	0.184378	1.39122	0.938652	0.117332	0	0.0335233	0	0	0	0.486088	0	0.888367	0.955414	0	0.905129	0.0838082	0.10057	0.251425	0.536373	0.268186	0.0335233	0.335233	0.486088	0
	2	8.55428	26.7556	1.78252	14.3945	1.0301	0.0447868	3.75314	0.188105	6.55679	0	0.376209	0.707632	0	0.116446	0	0	0.394124	0	2.57076	0.456826	0.0358295	0.81512	0.438911	0.116446	1.46901	0.00895736	0	0.0447868	0	0.582229	0	7.16589	0	0.223934	0	0.0179147	0.197062	11.8416	0	0.00895736	0.0806163	0	0.412039	0	0.331422	0.179147	0.0179147	0
	3	6.13184	19.5514	4.92703	8.21824	2.82104	0.568126	21.148	1.13625	4.30992	0	0.724851	1.11666	0	0.568126	0	0	0.773827	0	1.08728	1.56724	0.0783622	1.4595	1.31257	0.607307	4.08463	0.0195906	0.489764	0.813008	0	0.597512	0.0489764	4.44706	0	0.254677	0	0.0195906	0.235087	0.950142	0	0	0.499559	0.127339	2.40964	0	0.881575	0.117543	0.195906	0
	4	0.807537	3.73486	0.417227	11.7833	2.51009	1.29206	4.34051	0	31.319	0	13.0013	0.572005	0.00672948	0.0807537	2.04576	0	2.45626	0.00672948	3.23688	0	0	0.161507	2.12651	0	0.0740242	0.450875	0.00672948	0.0201884	0	4.83176	0	0	0	0.0672948	0	0.201884	0.0269179	0	0	0	0.0471063	0	0	0	0.100942	0.12786	0.013459	0
	5	0.588918	5.64035	0.937293	22.0222	7.34074	0.0497678	2.7787	0	10.9406	0	19.3514	1.97412	0	1.18613	0.0248839	0	4.53716	0	1.44326	0.00829463	0	0.87923	6.29562	0	1.36032	0.870936	0	0	0	3.33444	0	0	0	0.23225	0	0.116125	0.0746516	0	0	0	0	0	0	0	0.257133	0.406437	0.0414731	0
	6	30.9207	0.517001	4.33486	2.24697	7.59594	6.54206	0.59654	4.03659	2.94293	0	4.19567	2.28674	0.0198847	2.22708	4.29509	0	1.23285	0	0.238616	1.72997	0.954464	0.755617	0.835156	0.139193	1.31239	3.02247	0.29827	0.636309	0	1.25273	0.0994233	0.059654	0	1.01412	0.059654	0.318155	1.45158	0	0.616425	0.0397693	0.377809	0.238616	0.0795387	0	0.0994233	0.477232	0.198847	0
	7	14.8599	0.908213	8.85024	2.51208	17.372	2.43478	5.66184	0.830918	0.386473	0	0.966184	1.99034	0.115942	3.65217	1.56522	0	0.309179	0	0.0966184	1.0628	2.04831	0.309179	0.483092	0.270531	0.0386473	2.87923	1.48792	0.386473	4.25121	0.425121	0.251208	0.0772947	0	0.888889	2.35749	0.328502	1.33333	0	0.811594	0.0386473	0.676329	0.599034	0.251208	0.057971	0.0772947	0.154589	0.309179	0.115942
	8	12.3173	13.7798	12.3614	5.98672	6.14141	3.92037	3.62206	1.99132	0.966376	0	0.0619364	0.942048	1.6907	1.11681	0.76596	0.0180018	0	0	0.0349337	0.1826	0.216022	0.22386	0.244536	0.220115	0.270469	3.8765	9.68546	0.0264678	2.4371	0.0540054	0.441044	0.00846597	0	0.399598	4.30104	0.501818	0.465721	0	0.225023	0.158272	0.204881	1.21377	2.01439	0	0.377852	0.184205	0.768728	0.0513307
	9	13.1283	1.12188	22.7746	3.41338	7.36581	6.55249	3.40706	7.01625	0.340813	0	0.159075	2.27524	0.252001	2.64981	0.375026	0	0.140766	0	0.0484095	1.23587	0.341382	0.258869	1.11731	1.05254	1.27593	3.12085	2.00297	0.0933847	4.99629	0.0563063	0.416567	0.00938438	0	0.777067	1.25051	0.318151	0.879267	0	0.357745	0.416567	0.444151	0.703131	0.993698	0	0.0765626	0.171435	0.277179	0.257382
	10	29.9741	3.48402	4.51099	3.23448	8.83962	0.316729	2.00595	1.22852	2.04434	0	1.91957	1.48767	1.52606	2.74499	0.124772	0	0.825415	0	2.38027	0.767828	2.04434	0.230348	0.0863807	0.153566	0.662252	0.0863807	0.307131	4.0023	2.53383	0.153566	0.575871	0.0383914	0	0.566273	3.88713	0.0287936	1.07496	0	1.30531	0.00959785	1.21893	0.460697	0.0575871	0.0383914	0.163163	0.143968	0.0383914	0.911796
	11	19.609	17.4911	13.1813	0.286335	10.9449	3.15462	1.2737	9.44905	0.720774	0	0.12342	1.02686	0.00493681	0.266588	0.212283	0	0.859005	0	0.325829	0.488744	0.212283	0.760269	0.291272	8.79246	0.380134	0.0937994	0	1.2342	0	0.024684	0.444313	0.00493681	0	0.350513	0	0.00493681	0.454186	0	0.385071	0.0740521	1.15521	0.335703	0.207346	0.148104	0.34064	0.157978	0.202409	0
	12	9.00604	25.3158	7.12063	40.216	0.823723	3.84404	0.457624	0.713893	4.44811	0	0	0.292879	1.8305	0.512539	0.457624	0	0	0	0.0549149	0.10983	0.0732198	0.0366099	0	0	0.128135	0	0	1.72067	0.384404	0.0549149	0	0	0	0.0366099	0	0.201355	0.0732198	0	0.0549149	0.0366099	0.128135	0.018305	0.0366099	0.018305	0.21966	0.0549149	0	0
	13	3.89367	3.92494	14.3237	0.187647	0.422205	23.6747	0	9.03831	0.688038	0	0	1.45426	8.69429	0.0781861	0.0938233	0	0.0469116	0	0.860047	0.0938233	0.609851	0	0.0312744	0	0.0312744	0.0156372	0	0.437842	0	0.0781861	0	0	0	0.125098	0	9.63253	0.234558	0	0.0625489	9.44488	0.516028	0.156372	0.0156372	7.55278	0.28147	0.0156372	0.359656	0
	14	7.91151	0.0570885	2.60228	0.894386	1.31304	8.2921	0.0523311	8.50143	0.599429	0	0.137964	2.56422	0	1.90295	0.547098	27.5833	2.36441	0	0.147479	0.156993	1.30352	0.356803	0.123692	1.32731	0.0428164	0.0142721	0.0618459	0.366318	0	0.195052	2.31684	0.356803	0	0.161751	0	0.0570885	0.537583	0	0.242626	0.00951475	0.166508	1.28925	0.0856327	0.214082	0.00475737	1.73168	0.0808754	0.00951475
	15	29.1887	17.1358	1.54886	0.712969	2.98095	1.51813	0.251998	1.25999	4.93546	0	0.282729	2.311	0.387216	0.762139	0.805163	0.971112	7.05593	0	0.147511	0.227412	0.233559	0.276583	0.184388	0.221266	0.0122926	0.811309	0	1.16779	0	0.0491703	0.190535	0	0	0.26429	0	0.669945	0.338045	0	0.0860479	0.0122926	0.233559	0.393362	0.0553165	0.0245851	0.731407	0.202827	0.0491703	0
	16	12.6621	13.7703	13.6996	10.5871	4.57439	3.06531	0.778118	5.8241	3.79627	0	0.282952	1.22613	2.0514	1.98066	0.35369	0	2.0514	0	0.212214	0.589484	0.919594	0.330111	0.37727	0.0471587	0	0.518746	2.1693	0.495166	0	0.070738	0.683801	0	0	0.565904	1.39118	0.0235793	0.35369	0	1.24971	1.88635	0.330111	2.1693	0.448008	0.424428	0.542325	0.801698	1.17897	0.282952
	17	6.3967	39.6175	6.47169	20.4349	4.12448	1.79978	1.52981	1.49981	1.16235	0	0.00749906	0.989876	0.907387	0.0374953	0.0299963	0	0.247469	0	0.772403	0.119985	1.10986	0.0974878	0.15748	0.0149981	0.404949	0.119985	0.337458	0.457443	0	2.92463	0.577428	0	0	0.164979	0	0.127484	0.209974	0	0.262467	0.104987	0.112486	0.337458	0	0.32246	0.63742	1.36483	0.599925	0.179978
	18	0.802516	55.2849	0.717829	16.1995	2.07283	1.66956	7.41622	0.278259	0.540388	0	0.00403275	0.556519	1.3913	0.189539	0.11695	0	0.0362947	0	1.08884	0.0967859	1.89539	0.0645239	0.330685	0.512159	1.3671	0.0524257	0.0443602	0.782353	0	0.41134	0.36698	0	0	0.0362947	0	0.100819	0.217768	0	0.0604912	0.0887204	0.165343	0.193572	0.00403275	0.0604912	0.556519	0.588781	0.358914	0.00403275
	19	28.455	40.3575	1.03716	7.83421	2.74025	2.13173	0.290865	0.221976	0.168395	0	0	0.531976	4.34383	0.0880248	0.0535803	0	0.0841976	0	0.0497531	0.0420988	0.0612346	0.528149	0	0.130124	1.97482	0.76926	0.122469	0.0612346	0	0.0114815	2.74408	0	0	0.248766	0	0.0765433	0.367408	0	0	0.0114815	0.133951	0.0344445	0.118642	0.0267902	0.658272	0.20284	0.244939	0.00765433
	20	40.3587	14.4096	8.20628	4.75336	4.64873	1.70404	0.597907	2.95964	0.64275	0	2.42152	1.01644	0	1.86846	0.164425	0	0.553064	0	0.657698	1.15097	0	1.07623	0.83707	0.149477	0.807175	0.119581	0	0.044843	0.627803	0.463378	0.0298954	2.8849	0	0.343797	0	0.0747384	0.523169	0.0149477	0.134529	0	0.164425	0.0896861	0	0	0.328849	0.0747384	0.0896861	0
	21	27.2809	39.2287	1.11119	1.85427	11.7552	4.70277	0.0309619	2.91386	0.192652	0	0.00688042	0.216733	0	0.261456	0.0275217	0	0.00688042	0	0.378423	0.0481629	0.770607	1.02174	0.00688042	0.00688042	0.873813	0.0103206	0.0378423	0.0722444	0.240815	0.00344021	0.0481629	0	0	0.0928856	0	0.0447227	0.0791248	0	0.0412825	0	0.123848	0.251135	0.00344021	0.49539	0.151369	0.0756846	1.63066	0
	22	0.0766798	29.5888	14.5692	13.3231	4.71581	3.78606	5.98102	0.124605	0.479249	0	0.383399	0.977667	0	0.488834	3.83399	0	0.00958497	0	0.939327	5.94268	0.201284	1.56235	1.19812	4.58162	0.105435	0.0575098	0	0.440909	0.421739	0.0383399	0.0191699	0	0	0.0383399	0	0.0287549	0.230039	0.0479249	0	0.0670948	0.440909	0.325889	0.0383399	0.0191699	0.766798	0.239624	0.0191699	0.431324
	23	0.0973899	14.2092	7.5672	9.43709	11.4044	0.769381	20.3545	0.272692	0.438255	0	1.44137	1.60693	0	0.155824	9.14492	0	0.185041	0	0.603818	3.70082	0.798598	2.91196	3.42813	0.467472	0.204519	0.262953	0	4.56759	0.00973899	0.233736	0.048695	0.379821	0	0.077912	0	0	0.0973899	0	0	0	0.730425	0.214258	0.409038	0	0.409038	0.077912	0.029217	0.29217
	24	2.00457	0.0703359	0.492351	0.105504	0	0.281343	0.0879198	0.316511	0.246175	49.0065	0.0351679	0.263759	0.017584	0.017584	0.0351679	0	0	24.7231	0.017584	0.0879198	0	0.123088	0.0703359	0.0351679	0	0	0	0	0	0.246175	0	0	15.175	0.0527519	0	0.105504	0	0	0.123088	0	0.017584	0.0351679	0	0.0351679	0	0	0	0
	25	28.029	3.82377	1.19101	21.3173	8.09528	6.97143	0.152234	3.51482	0.214919	0	0.00895496	1.22683	0.788036	0.0850721	0.197009	0	1.63876	0	0.0895496	0.134324	0.662667	0.0537297	0.0134324	0	0.0805946	0.658189	0.53282	0.250739	0	0.0358198	3.74317	0	0	0.358198	0	0.250739	1.10146	0	0.555207	0.0895496	2.1671	0.197009	0.00895496	0.228351	0.291036	0.810424	0.864153	0.0895496
	26	56.0525	8.43476	17.313	1.06614	2.74554	0.792528	0.066044	1.96245	0	0	0	0.773658	1.36805	2.8682	0.0377394	0	0	0	1.2171	0.537787	0.0849137	0.066044	0.00943485	0.169827	0.34909	0	0.00943485	0.00943485	0	0	0.0188697	0.00943485	0	0.34909	0	0.0377394	0.301915	0	1.07557	0	0.169827	0.0754788	0.0849137	0.0471743	0.235871	0.0566091	0.0188697	0.150958
	27	14.2459	1.03462	41.4047	0.119379	0.338241	1.21369	0.616793	7.18265	0	0	0	1.25348	1.59172	0	0	0	0.0397931	0	4.13848	0	0.139276	0.119379	0.298448	0.378034	0.397931	0	0	0	0.318345	0	0	0.0596896	0	0.338241	1.35296	0.139276	0.318345	0	1.09431	0.0397931	0.179069	0.935137	0.119379	0	0.0397931	0.0198965	0	0.378034
	28	28.7673	3.36682	25.767	0.386913	5.34211	1.72414	0.780614	10.8336	0.0271518	0	0	1.07928	2.07032	0.29867	0	0	0.00678794	0	0.0678794	0.128971	0.644855	0.0135759	0.0271518	0	1.24219	0	0.108607	0	0.115395	0.0407277	1.5748	0	0	2.77627	0	0.0475156	0.658431	0	1.98208	0.0135759	0.257942	0.29867	1.26256	0.149335	0.0814553	0	0.0475156	4.3375
	29	30.2668	3.92157	36.3261	0.715023	2.45467	2.07873	1.87233	5.21893	0.176913	0	0.103199	0.412797	3.037	0.346454	0	0	0	0	0.501253	0.0737137	0.855079	0.0147427	0.0147427	0.0442282	0.16217	0.00737137	0.0958278	0.00737137	0.169542	0.00737137	0.840336	0	0	3.39083	0	0.0221141	0.176913	0.00737137	0.773994	0.0221141	0.869822	0.597081	0.847708	0.221141	0.117942	0	0.125313	0.641309
	30	42.5588	12.3513	18.2131	3.4166	2.99366	3.03331	2.31959	1.69839	0.26434	0	0.0462596	0.680677	0	0.118953	0.0330426	0	0	0	1.09701	1.13006	0.0198255	6.01375	0.0396511	0.0330426	0.660851	0.00660851	0	0	0	0.00660851	0.118953	0.00660851	0	0.350251	0	0.0396511	0.455987	0	0.330426	0.0528681	0.17843	0.026434	0	0	0.376685	0.013217	0.0859107	0
	%total Genus	17.5612	14.0048	10.0758	7.8602	5.44025	3.32463	3.27473	3.01604	2.67063	1.63355	1.53584	1.18023	1.07877	0.9756	0.959229	0.952412	0.87357	0.824326	0.816805	0.771529	0.722602	0.696862	0.693286	0.667468	0.665244	0.641499	0.624562	0.608547	0.550207	0.540567	0.519971	0.516944	0.505832	0.501099	0.486665	0.480811	0.44744	0.428734	0.424519	0.42365	0.396355	0.385591	0.350001	0.345077	0.305673	0.292898	0.27775	0.271381
	SD	14.6309	14.6876	10.4771	9.12273	4.67576	4.41113	5.19887	3.29345	5.94573	8.94732	4.16869	0.659043	1.79931	1.09604	1.94566	5.03288	1.55743	4.51375	1.02877	1.25072	1.07152	1.18205	1.29284	1.75581	0.854536	1.09572	1.80786	1.09104	1.27624	1.13392	0.908752	1.57259	2.77056	0.748696	1.13554	1.74089	0.393039	2.1625	0.509365	1.73833	0.459754	0.477685	0.601135	1.36809	0.246711	0.406778	0.386212	0.798429
[truncated: 208 more columns]

## Sheet: Species
	SAMPLE	Porphyromonas gingivalis	Fusobacterium vincentii	Porphyromonas endodontalis	Prevotella oris	Treponema denticola	Tannerella forsythia	Alloprevotella tannerae	Prevotella intermedia	Fusobacterium nucleatum subsp. Nucleatum	Treponema medium	Chryseobacterium nakagawai	Streptococcus hominis	Filifactor alocis	Fretibacterium sp.	Leptotrichia trevisanii	Serratia liquefaciens	Hoylesella pleuritidis	Prevotella denticola	Treponema socranskii subsp. buccale	Dialister invisus	Stenotrophomonas sp.	Fretibacterium sp.	Prevotella sp.	Veillonella sp.	Fretibacterium sp.	Treponema_2 sp.	Fusobacterium sp.	Phocaeicola sp.	F0058 sp.	Parvimonas sp.	Peptostreptococcus sp.	Treponema_2 sp.	Selenomonas sp.	Saccharimonadaceae_ge sp.	W5053 sp.	Atopobium sp.	Fusobacterium sp.	Delftia sp.	Prevotella_1 sp.	Anaeroglobus sp.	Veillonellaceae_unclassified sp.	Aggregatibacter sp.	Prevotella sp.	Pseudoramibacter sp.	Actinobacillus sp.	Streptococcus sp.	Alloprevotella sp.	Saccharimonadaceae_ge sp.
% within samples	1	0	0.0871688	20.9728	3.29498	3.22524	1.60391	4.77685	3.32985	0	0.191771	0	0.331241	0.261506	0.104603	0	0	2.31869	1.70851	0.906555	2.30126	0	0.0348675	0.453278	0.296374	0.0174338	1.5516	1.1855	4.48047	0.523013	0.156904	0.732218	1.27266	0.923989	0.069735	0	1.01116	0.0174338	0	0	0.122036	0.27894	0	0.0174338	0	0	0	0	3.13808
	2	0.018384	21.2428	7.81322	11.1959	0	0	2.49104	0	2.96902	0.395257	0	0.0367681	0	0	0.0735362	0	0	0.0459601	0.193032	0.119496	0	0.0551521	2.24285	0.376873	0.13788	0.0643441	1.28688	0.0367681	0.110304	1.43396	0	0	0.229801	0	0	0	1.27769	0	0	0.0275761	0.707786	6.74694	0	0.00919202	11.2327	1.46153	0.965162	0
	3	0	12.8486	5.51668	7.65642	1.55157	0.344793	12.7269	0	2.48454	0.598317	0	0.395497	0	0	0.0912686	0	0	1.35889	0.436061	0.446202	0	0.496907	0.10141	0.720008	0.649021	0.0709867	1.38931	0.0507048	0.578035	4.01582	0.486766	0.557753	0.760572	0	0	0	2.37298	0	0	0.720008	0.892404	3.97526	0.0202819	0	0.892404	1.57185	6.98712	0
	4	0.00682967	0.0273187	0.00682967	5.7096	0	0	2.71138	0	0	0	0	29.149	0	0	12.1022	0	0	1.22934	0.239038	0.081956	0.00682967	0	1.46155	2.34941	0	0	0	0	0	0.0546373	0.00682967	0	0	0.901516	0	0.375632	3.18263	0	0	0	0.00682967	0	3.89974	0	0	0.00682967	0.846879	1.07226
	5	0	0.00856018	0	17.1974	0	0	2.62797	0	0	0	0	4.40849	0	0	17.4285	0	0	5.39291	0.830337	1.08714	0	0	0.094162	4.22873	0	0	0	0	0	1.30115	0	0	0	0	0	0.701935	5.547	0	0	0	0.145523	0	2.19141	0	0	0	0	0.0256805
	6	0	0.206228	28.1501	0.866158	1.52609	4.90823	0.391833	0	0	0.0412456	0	1.71169	0.0206228	3.36152	0.103114	0	0.0206228	1.6292	0.309342	2.0829	0	0.185605	0.783667	1.21675	0.288719	0.494947	0.247474	0.845535	0.123737	1.34048	0.247474	0.763044	1.09301	1.97979	0	2.47474	0.0412456	0	0.0618684	0.350588	0.556816	0.0412456	0.0412456	0	0	0	0	1.83543
	7	0.221106	0.160804	13.7286	1.26633	3.65829	1.62814	4.62312	0.080402	0	0.462312	0	0.301508	0.120603	0.482412	0	0	0.0201005	1.38693	0.864322	3.23618	0	0.0603015	0.120603	0.261307	0.160804	1.44724	0.743719	1.80905	0.221106	0.040201	1.42714	0.502513	0.78392	0.120603	4.0201	2.23116	0.040201	0	2.35176	0.241206	0	0	0.38191	0	0	0	0	1.24623
	8	0.0908543	9.30928	11.5341	4.64464	5.2531	3.44917	3.19281	0.00913242	3.47653	0.832868	0	0.861613	1.62297	1.57415	0	0.0182648	3.60548	0.851745	0.0875649	1.08502	0	0.0721195	0.231804	0	0.327827	3.95826	0.817831	0.200913	0.190575	0.239997	9.22805	0.210046	0.142359	0.200178	2.23556	3.32871	0	0	4.37238	0.00913242	0.132757	0	0.242816	0.115432	0	0	0	0.488921
	9	0.077726	0.658945	12.0962	2.34478	9.42515	5.15172	2.86162	0	0.0111037	1.18203	0	0.314263	0.213863	5.96512	0	0	2.42543	1.83706	0.684046	2.50997	0	0.241856	0.353204	0.0681464	0.604328	4.86278	0.468191	0.311215	0.95405	1.25948	1.87245	0.608278	1.14844	0.0736204	4.69675	2.64959	0	0	1.407	0.0736204	0.105563	0	0.0833556	0.381787	0	0	0	0.249911
	10	16.6019	2.58938	12.5187	0.219102	0.985958	0.278857	0.35853	0.418285	0.229061	0.846529	0	0.0796733	1.43412	0.0896325	0.00995917	0	1.13535	0.0995917	0.308734	2.59934	0	0.71706	0.219102	0.487999	0.0697142	0.0896325	0.458122	1.69306	0.139428	0.667264	0.288816	0.209143	0.199183	0.00995917	2.31053	0	0.11951	0	4.16293	3.10726	0.0796733	0	0.0199183	0	0	1.07559	0	0.0697142
	11	0.009996	15.2239	19.4322	0.104958	1.23451	2.7389	0.989604	0	1.42943	0.764694	0	0.334866	0	0.529788	0	0	6.10756	1.36945	1.09956	0.2499	0	5.52779	0.029988	0.844662	3.15874	0.259896	0.554778	0.14994	8.67153	0.34986	0	0.234906	0.414834	0.029988	0	0	0	0	0	1.02959	0.654738	0.004998	0.02499	0.064974	0	0.034986	0	0.09996
	12	8.21185	17.8077	0.424433	0.387525	3.02639	3.6169	0.166082	39.4353	6.10814	1.47629	0	0	1.67928	0.0553608	0	0	0	0.0369072	0.442886	0.498247	0	0.239897	0	0	0.313711	0	1.0334	0.0738144	0	0.129175	0	0.498247	0.0369072	0	0.332165	0	0	0	0	1.58701	0	0	0	0.0369072	0	4.3735	0.276804	0.442886
	13	0.801282	1.02564	2.98077	0.0961538	7.05128	22.4199	0	0.0160256	2.21154	0.496795	0	0.512821	8.31731	2.62821	0	0	0	0	2.16346	0.0641026	0	0.99359	0	0.0320513	4.69551	0	0.560897	0.576923	0	0.0320513	0	1.60256	0.0801282	0	0	0	0.0801282	0	0	0.352564	0	0	0	9.34295	0	0.0320513	0	0.0801282
	14	2.99046	0.00988582	3.90984	0.202659	0.845238	6.77179	0.0148287	0.370718	0	0	0	0.202659	0	3.59844	0.0296575	28.8172	0	0	0.449805	1.69542	0	3.49958	0	2.16499	0.454748	0	0.00494291	1.2209	1.23078	0.0444862	0.0593149	0.89961	0.0197716	0.11863	0	0	0.0444862	0	0	0.0346004	0.0444862	0	0.0346004	0	0	0.30646	0.00988582	0.281746
	15	27.4835	14.5198	1.02896	0.419207	0.450965	1.28938	0.152439	0	1.35925	0	0	0.47002	0.355691	0.323933	0	1.00991	0	0.825711	0.577998	0.641514	0	0.47002	0.0571646	6.40879	0.120681	0	0.438262	0.222307	0.228659	0	0	0.247713	0.0254065	0.330285	0	0.489075	0.971799	0	0	0.444614	0.00635163	0	0.114329	0	0	0.666921	0	0.412856
	16	7.36211	11.4628	5.10791	0.551559	6.83453	2.78177	0.407674	9.20863	0.983213	1.15108	0	0.767386	2.01439	3.21343	0	0	0.0239808	0.0719424	0.0959233	1.89448	0	1.6307	0.263789	1.84652	0.551559	1.39089	1.07914	0.839329	0	0	1.84652	0.167866	0.311751	0.119904	0	0.383693	0.0479616	0	1.41487	0.455635	0.143885	0	0	1.8705	0	0.455635	0	0.191847
	17	4.79713	33.946	1.36516	16.8929	2.2651	1.41092	0.976205	0.457596	3.85143	0.724527	0	0.0076266	0.846553	0.221171	0.0076266	0	0.0076266	0	0.373703	0.0228798	0	0.259304	0	0.236425	0.838926	0.33557	1.78462	1.04484	0.0152532	0.388957	0.297437	0.892312	0.0991458	0	0	0.0305064	0	0	0	0.388957	0.0915192	0	0.938072	0.0915192	0	1.15924	0	0.0076266
	18	0.692509	55.1303	0.0614653	11.4735	0.0778561	1.04081	6.78168	0	0	0.0491723	0	0.188494	1.29487	0.0286838	0	0	0	0.0983445	0.217178	0.135224	0	0.0286838	0.00409769	0.0163908	0.143419	0	0.47943	1.80298	0.467137	1.31946	0.0450746	0.15981	0.0860515	0.0286838	0	0.0245861	0	0	0	0.725291	0	0	3.69202	0.0860515	0	0.323717	0	0.0860515
	19	24.4633	32.3607	3.08455	5.78548	0.29838	1.91041	0.0271255	0.620011	5.9211	0.155003	0	0.0116252	4.21995	0	0	0	0	0	0.0852515	0.0813764	0	0.112377	0.00387507	0.0775014	0.0542509	0	1.86778	0.0503759	0.116252	1.93366	0.116252	0.348756	0.0232504	0	0	0.705262	0	0	0	0.0620011	0.511509	0	0	0	0	0.127877	0.0465008	0.0465008
	20	33.4399	6.31948	6.15197	3.746	2.61916	1.14207	0.441602	0	6.57835	0	0	0.0761383	0	0.928887	0.0152277	0	0	0.426374	0.898432	1.64459	0	0.578651	0.0152277	0.532968	0.746155	0.624334	0.97457	0	0.0761383	0.791838	0	0.243642	0.639561	0.0304553	0.578651	0.121821	0	0	0	0.045683	0.685244	2.01005	0.0152277	0	0	0.137049	0	0.121821
	21	27.0749	27.3932	0.110707	0.276769	0	4.43522	0.017298	1.47379	11.2783	0	0	0	0	0	0	0	11.4029	0	0.702301	0.249092	0	1.23508	0.00345961	0.00691922	1.65023	0	0.197198	0.761114	0.00345961	0.826847	0.0380557	0.335582	0.0484345	0.00345961	0.231794	0	0	0	0	0.0726518	1.02058	0	0	0	0	0.110707	0	0.017298
	22	0.0195542	26.1048	0.00977708	9.66953	5.07431	3.4122	5.12319	0	1.6621	2.39539	0	0.195542	0	0	0.0195542	0	0	2.82558	3.18733	0.420415	0	0	0.948377	0	0.127102	0	1.45679	0.185765	4.17481	0.107548	0	0.889715	4.89832	3.5002	0.381306	0	0.527962	0	0	0.322644	0.557294	0	0.175987	0.0684396	0	0	0	0.127102
	23	0	9.02862	0	5.10883	0.554212	0.332527	18.8634	0	3.08343	1.68279	0	0	0	0	0.161225	0	0.44337	6.711	3.27489	0.141072	0	0	1.55179	0.110842	0.261991	0.0201532	1.30996	0.685208	0.463523	0.151149	0	0.241838	2.50907	8.33333	0.0100766	0.211608	0.866586	0	0	3.90971	0.171302	0	0.342604	0	0	0	0	0.44337
	24	0	0	0.765261	0.106781	0	0	0.0533903	0	0.0533903	0.106781	50.0623	0	0.0177968	0	0.0355935	0	0	0	0	0.0177968	25.129	0.071187	0	0	0.231358	0	0	0	0.0177968	0	0	0.0889838	0.0533903	0	0	0	0.0177968	15.2162	0	0	0.0889838	0	0	0	0	0.160171	0	0
	25	27.1684	3.51887	0.109679	3.52801	0.0548396	6.29284	0.0274198	0.0411297	0	0.0731195	0	0	0.763184	0.402157	0	0	0.0319898	0.0137099	0.114249	0.0685495	0	2.11132	15.6156	1.57207	0.616945	0.00456997	0.333608	0.552966	0	0.00913993	0.498126	0.150809	0.0776894	0.0274198	0	0.511836	0	0	0	0.228498	0	0	0	0.0868294	0	0.105109	0.0685495	0.132529
	26	49.1842	8.32936	3.82597	0.124034	7.77598	0.772827	0	0.858697	0	2.93865	0	0	1.22126	0	0	0	1.70785	0	0.35302	2.72875	0	0.0572464	0	0	1.83189	0.820532	0.0190821	0.0858697	0.162198	0.343479	0.00954107	0.381643	0.496136	0	0	0	0.0477054	0	0	0	0.0763286	0.00954107	0	0	0	0	0	0.0381643
	27	13.8844	0.889248	0.404204	0	7.07357	1.07114	0.0202102	0.0808407	0.0808407	2.52627	0	0	1.5966	0.666936	0	0	0	0	0.0606306	0	0	0.545675	0	0.0404204	0.808407	5.1536	0.0202102	0.0606306	0.383994	0	0	0.970089	0	0	0.303153	0	0.0202102	0	1.41471	0	0.0404204	0	0	0	0	0	0	0
	28	20.7506	3.2717	7.32696	0.0687332	6.00729	1.6221	0.0137466	0.233693	0.0137466	8.79098	0	0	1.98639	5.1275	0	0	0	0	1.77332	0.281806	0	2.82494	0	0.00687332	2.52251	0.384906	0.0343666	0.577359	0	1.20283	0.1031	1.77332	0.0756066	0	0.0962265	0	0	0	0	0	0	0	0	0	0	0.0137466	0.701079	0
	29	29.6586	3.42929	0.483523	0.223164	10.5185	2.06799	0.230603	0.401696	0.245481	14.7363	0	0	2.99784	1.45801	0	0	0	0.0148776	1.42825	0.342186	0	1.2646	0	0	2.44737	0.721565	0.133899	0.795953	0.0446329	0.133899	0.0743882	1.30923	0.0446329	0	0.171093	0.00743882	0	0	0	0.00743882	0	0	0	0	0	0	1.54727	0
	30	33.6024	10.8873	7.74516	3.11541	0	2.64176	1.82121	0	0.800534	10.3869	0	0.233489	0	0	0	0	0	0.0133422	5.7038	0.0466978	0	1.5944	0	0	0	0	0.340227	0.0200133	0.0333556	0.647098	0	1.02735	1.01401	0.00667111	0	0	0	0	0	0	5.87725	0	0	0.0400267	0	0	0	0.0266845
	%total OTU	10.9537	10.9266	5.88886	3.87589	2.91292	2.83788	2.42966	1.90119	1.82769	1.76684	1.66874	1.35301	1.03283	1.02533	1.00258	0.994845	0.975031	0.93158	0.928701	0.892452	0.837862	0.830297	0.818499	0.796767	0.794374	0.74186	0.640673	0.6378	0.630993	0.630712	0.579252	0.552914	0.541179	0.529481	0.512247	0.508625	0.507444	0.507208	0.506184	0.477277	0.429206	0.426268	0.407865	0.406487	0.404168	0.404099	0.381642	0.356093
	SD	14.1729	13.1784	7.22928	4.94484	3.1882	4.15027	4.16049	7.30291	2.67376	3.42779	9.14008	5.31646	1.72963	1.64611	3.80614	5.25802	2.40309	1.59517	1.23462	1.01161	4.58787	1.25588	2.84893	1.43373	1.1085	1.4139	0.569761	0.913194	1.70726	0.850504	1.71539	0.484927	0.985656	1.64237	1.19568	0.915486	1.20977	2.77809	1.17852	0.905579	1.0723	1.43737	1.01555	1.72234	2.05165	0.876392	1.30077	0.674116
[truncated: 276 more columns]

## Sheet: Clinical-Genus
	Spearman's rho	Significance(2-tailed)	95% Confidence Intervals (2-tailed)a,b
			Lower	Upper
Age - Genus_Fretibacterium	-0.402866	0.0272917	-0.672565	-0.0387
Age - Genus_Aggregatibacter	-0.45836	0.0108542	-0.708208	-0.106482
Age - Genus_Prevotella_1	-0.472751	0.00833553	-0.717247	-0.124609
Age - Genus_Rikenellaceae_RC9_gut_group	-0.368463	0.0451217	-0.649821	0.00170293
Age - Genus_Family_XIII_ge	-0.433192	0.016791	-0.692199	-0.0753302
Age - Genus_Catonella	-0.53097	0.00253703	-0.752997	-0.200399
Age - Genus_p-2534-18B5_gut_group_ge	-0.412453	0.0235123	-0.678813	-0.0501752
Age - Genus_Family_XIII_UCG-001	-0.422548	0.0200079	-0.685351	-0.0623621
Gender - Genus_Prevotella_7	0.4245	0.0193826	0.0647315	0.686611
Gender - Genus_Dialister	0.393056	0.0316577	0.0270559	0.666131
Gender - Genus_Phocaeicola	0.413168	0.0232486	0.0510349	0.679278
Gender - Genus_Atopobium	0.606657	0.000379393	0.305222	0.797592
Gender - Genus_Peptostreptococcus	0.560542	0.00127382	0.240474	0.770668
Gender - Genus_Mycoplasma	0.36107	0.0499569	-0.0102299	0.644868
Gender - Genus_Bacteroidia_unclassified	0.393056	0.0316577	0.0270559	0.666131
Gender - Genus_Prevotella_1	0.519527	0.0032587	0.185184	0.746073
Gender - Genus_Bacteroidales_unclassified	0.526694	0.0027886	0.194696	0.750416
Gender - Genus_Pseudoramibacter	0.440426	0.0148596	0.0842133	0.696827
Gender - Genus_Family_XIII_ge	0.361772	0.0494809	-0.00942265	0.645339
Gender - Genus_Oribacterium	0.432554	0.0169711	0.0745489	0.69179
Gender - Genus_Mogibacterium	0.534794	0.00232887	0.205519	0.7553
Gender - Genus_Sphaerochaeta	-0.363216	0.0485128	-0.646308	0.00776001
Gender - Genus_uncultured	0.490454	0.00593107	0.147233	0.728256
Gender - Genus_Prevotellaceae_unclassified	0.589649	0.000605719	0.281013	0.78775
Gender - Genus_Pyramidobacter	0.398154	0.0293231	0.0330946	0.669479
Gender - Genus_Shuttleworthia	0.625744	0.000217228	0.332863	0.808519
Gender - Genus_Erysipelotrichaceae_UCG-006	0.704835	1.37151e-05	0.453024	0.852489
Gender - Genus_Olsenella	0.517932	0.00337212	0.183076	0.745104
Gender - Genus_Moryella	0.417086	0.0218464	0.0557544	0.681819
Gender - Genus_Defluviitaleaceae_UCG-011	0.406307	0.0258821	0.0428074	0.674812
Gender - Genus_Family_XIII_UCG-001	0.563428	0.00118689	0.244444	0.772375
Gender - Genus_Izimaplasmatales_ge	0.422383	0.0200613	0.0621627	0.685245
Alcohol - Genus_Anaeroglobus	0.386834	0.034708	0.0197232	0.66203
Alcohol - Genus_Selenomonas_4	0.401412	0.027906	0.0369676	0.671614
Alcohol - Genus_Lachnospiraceae_NK3A20_group	0.694808	2.04142e-05	0.437267	0.847028
Tobacco - Genus_Saccharimonadaceae_ge	-0.410044	0.0244188	-0.677247	-0.0472831
Tobacco - Genus_Mycoplasma	0.592239	0.000565015	0.284674	0.789255
Tobacco - Genus_Actinomyces	0.440009	0.0149657	0.0836995	0.696561
Tobacco - Genus_Enterobacteriaceae_unclassified	0.417976	0.0215374	0.05683	0.682396
Tobacco - Genus_Solobacterium	-0.410671	0.0241803	-0.677655	-0.048035
Tobacco - Genus_Odoribacter	0.475562	0.00790622	0.128178	0.719004
Average_PD - Genus_Mycoplasma	0.51031	0.00396232	0.173043	0.740459
Average_PD - Genus_Centipeda	-0.369941	0.0442009	-0.650809	-9.04061e-06
a. Estimation is based on Fisher's r-to-z transformation.
b. Estimation of standard error is based on the formula proposed by Fieller, Hartley, and Pearson.
c. Confidence Interval cannot be computed for this variable pair because the correlation is 1 or -1.

## Sheet: Immunohistochemical-Genus
	Spearman's rho	Significance(2-tailed)	95% Confidence Intervals (2-tailed)a,b
			Lower	Upper
Genus_Actinobacillus - AIM2_lamina	0.390837	0.0360514	0.0170423	0.66878
Genus_Actinobacillus - Caspase1_lamina	0.381994	0.0448593	-0.00118885	0.667363
Genus_Actinomyces - NLRP3_lamina	0.454856	0.0195601	0.0699297	0.721885
Genus_Alloprevotella - IL1b_lamina	0.461354	0.0176758	0.0781085	0.725799
Genus_Bacteroides - Infiltrate_Extension	-0.367877	0.045491	-0.649429	0.00238116
Genus_Bacteroidia_unclassified - Caspase1_lamina	0.451136	0.0159716	0.0823575	0.711249
Genus_Burkholderiaceae_unclassified - Caspase1_epithelium	-0.396694	0.0404942	-0.681347	-0.00781621
Genus_Burkholderiaceae_unclassified - Infiltrate_Extension	-0.469603	0.0088395	-0.715277	-0.120624
Genus_Campylobacter - IL1b_epithelium	0.518921	0.00936963	0.133714	0.767907
Genus_Capnocytophaga - NLRP3_lamina	-0.39593	0.0452591	-0.685584	0.00195009
Genus_Centipeda - NLRP3_lamina	-0.409405	0.0378086	-0.694014	-0.0141325
Genus_Corynebacterium_1 - IL1b_epithelium	-0.487736	0.0156184	-0.750207	-0.0924773
Genus_Desulfobulbus - NLRP3_lamina	0.448419	0.0215854	0.0618781	0.717989
Genus_Family_XIII_ge - NLRP3_lamina	0.484693	0.0120919	0.107916	0.739721
Genus_Family_XIII_UCG-001 - Caspase1_lamina	0.388006	0.0413257	0.00586935	0.671259
Genus_Fretibacterium - AIM2_lamina	0.399409	0.0318318	0.0271944	0.674356
Genus_Fretibacterium - NLRP3_lamina	0.526766	0.00569636	0.163417	0.764278
Genus_Lachnoanaerobaculum - NLRP3_lamina	-0.502453	0.00890002	-0.750171	-0.131062
Genus_Lentimicrobiaceae_ge - NLRP3_epithelium	0.401101	0.0469033	-0.00525815	0.693766
Genus_Mogibacterium - AIM2_lamina	0.405472	0.0290953	0.0344228	0.678282
Genus_Mogibacterium - NLRP3_lamina	0.427789	0.0292539	0.0364089	0.705391
Genus_Mycoplasma - NLRP3_lamina	0.691674	9.09119e-05	0.405651	0.854317
Genus_Parvimonas - Caspase1_epithelium	0.550176	0.00294663	0.203834	0.774123
Genus_Parvimonas - Caspase1_lamina	0.437509	0.0198977	0.0654703	0.702757
Genus_Parvimonas - IL1b_lamina	0.391825	0.0477449	-0.0068084	0.683001
Genus_Pasteurellaceae_unclassified - NLRP3_epithelium	-0.445643	0.0255739	-0.720878	-0.0489925
Genus_Porphyromonas - Caspase1_lamina	0.471667	0.011281	0.108206	0.723901
Genus_Pyramidobacter - AIM2_epithelium	0.372702	0.0464616	-0.00418651	0.656878
Genus_Pyramidobacter - AIM2_lamina	0.416002	0.024798	0.0470689	0.685062
Genus_Saccharimonadaceae_ge - AIM2_lamina	-0.419364	0.0235407	-0.687217	-0.0511312
Genus_Saccharimonadaceae_ge - Caspase1_epithelium	-0.425246	0.0270179	-0.699327	-0.0421508
Genus_Saccharimonadaceae_ge - Caspase1_lamina	-0.45814	0.0142177	-0.715584	-0.0911203
Genus_Serratia - IL1b_epithelium	-0.481255	0.0172706	-0.746481	-0.0840741
Genus_Sphaerochaeta - IL1b_epithelium	-0.406228	0.0488674	-0.702099	0.00925753
Genus_Sphaerochaeta - NLRP3_lamina	0.596903	0.00128606	0.261352	0.803739
Genus_Stenotrophomonas - NLRP3_lamina	-0.388423	0.0498854	-0.680854	0.0108207
Genus_Tannerella - IL1b_epithelium	-0.499348	0.012982	-0.756842	-0.107674
Genus_Tannerella - NLRP3_epithelium	0.432776	0.0307093	0.0330757	0.713131
a. Estimation is based on Fisher's r-to-z transformation.
b. Estimation of standard error is based on the formula proposed by Fieller, Hartley, and Pearson.
c. Confidence Interval cannot be computed for this variable pair because the correlation is 1 or -1.
d. Cannot be computed because at least one of the variables is constant.

## Sheet: NetworkCorrelations-Species
	Porphyromonas gingivalis	Fusobacterium vincentii	Tannerella forsythia	Alloprevotella tannerae	Prevotella intermedia	Treponema medium	Streptococcus hominis	Prevotella denticola	Veillonella nakazawae	Fusobacterium animalis	Paludibacter propionicigenes	Treponema maltophilum	Selenomonas sputigena	Anaeroglobus geminatus	Prevotella oulorum	Streptococcus intermedius	Prevotella melaninogenica	Prevotella koreensis	Treponema pectinovorum	Bacteroidia unclassified sp.	Prevotella histicola	Metamycoplasma salivarium	Selenomonas artemidis	Corynebacterium neomassiliense	Catonella massiliensis	Desulfovibrio legalii	Corynebacterium matruchotii	Rothia aeria	Staphylococcus epidermis	Lachnoanaerobaculum gingivalis	Tannerella forsythia	Selenomonas sputigena	Capnocytophaga sputigena	Family XIII ge sp.	Neisseria animalis	Porphyromonas endodontalis	Selenomonas dianae	Selenomonas sputigena	Campylobacter showae	Selenomonas infelix	Selenomonas timonae	Porphyromonas uenonis	Gemella morbilorum	Leptotrichia wadei	Tannerella serpentiformis	Actinomyces naeslundii	Porphyromonas endodontalis	Treponema parvum	Prevotella tannerae
AIM2-LAMINA	-	-	-	-	-	-	-	-	-	-	-	-	-	-	-	-	-	-	-	-	-	-	-	-	-	-	-0.530903	-0.52588	-	-0.465636	-	-	-	-	-	-	-	-	-	-	-	-	-	-	-	-0.444812	-	-	0.573845
AIM2-EPITHELIUM	-0.508783	-	-	-	-	-	-	-	-	-	-	-	-	-	-	-	-	-	-	-	-	-	-	-0.436443	-	-0.497267	-	-	-	-	-	-	0.436927	-	-	-0.513803	0.48448	-	-	-	0.539221	0.47938	-	-	-	-	-	-	-
NLRP3-LAMINA	-	-	-	-	-	0.546355	-0.489661	-	-0.487751	-	-	-	-	-	-0.462016	-0.492888	-	0.497687	-	0.444857	-	-	-0.612803	-	0.454935	-	-	-0.473292	-	-	-	-	-	-	-	-	-	-	-	-	0.452733	-	0.569705	-	-	-	-	-	-
NLRP3-EPITHELIUM	-	-	0.583496	-0.579922	0.451642	-	-	-0.494955	-	-	-	0.450292	-	-	-0.514103	-	-	-	-	-	-0.434282	-	-	-	-	-	-	-	-	-	0.491673	-	-	-	-0.518926	-	-	-	-	-0.529357	-	-	-	-	-	-	-	-	-
CASPASE1-LAMINA	-	-	-	-	-	-	-	-	-	-	0.509396	-	0.620039	-	-	-	-	-	-	-	-	-	-	-	-	-	-	-0.622132	-	-	0.46698	0.511214	-	0.464873	-	-	-	0.475169	0.465632	-	-	-	-	-	0.471051	-0.451331	-	-	-
CASPASE1-EPITHELIUM	-	0.442133	-	-	-	-	-	-	-	-	-	-	-	0.526499	-	-	0.453115	-	-	-	-	-	-	-	-	-	-	-	-	-	-	-	-	-	-	-	-	-	-	-	-	-	-	0.454383	-	-	-	-	-
IL1B-LAMINA	-	0.448343	-	-	-	-	-	-	-	0.528112	-	-	-	0.608974	-	0.458666	-	-	-	-	-	0.491806	-	-	-	-	-	-	-	-	-	-	-	-	-	-	-	-	0.443569	-	-	-	-	0.444963	-	-	-0.538271	-	0.461009
IL1B-EPITHELIUM	-	-	-	-	-	-	-	-	-	-	-	-	-	0.479489	-	-	0.455915	-	-0.446057	-	-	-	-	-	-	-	-	-	0.516487	-	-	-	-	-	-	-	-	-	-	-	-	-	-	-	-	-	-	-0.460092	-
[truncated: 33 more columns]
